# Supplementary material for: Effective Cryopreservation of a Bioluminescent Auxotrophic Escherichia coli-Based Amino Acid Array to Enable Long-Term Ready-to-Use Applications
Source: Biosensors (Basel). 2021 Jul 26;11(8):252. doi: 10.3390/bios11080252 (PMC8393857; doi:10.3390/bios11080252)
Supplement: Supplementary file 1 [file biosensors-11-00252-s001.zip]

Archive with 1 entries (1 files):
- biosensors-1304526-supplementary.pdf
